# Supplementary material for: Cucurbitacin E Exerts Anti-Proliferative Activity via Promoting p62-Dependent Apoptosis in Human Non-Small-Cell Lung Cancer A549 Cells
Source: Curr Issues Mol Biol. 2023 Oct 7;45(10):8138–51. doi: 10.3390/cimb45100514 (PMC10605876; doi:10.3390/cimb45100514)
Supplement: Supplementary file 1 [file cimb-45-00514-s001.zip]

Archive with 1 entries (1 files):
- cimb-2656934-SI.pdf
